# Supplementary material for: Respiratory Subsets in Patients with Moderate to Severe Acute Respiratory Distress Syndrome for Early Prediction of Death
Source: J Clin Med. 2022 Sep 27;11(19):5724. doi: 10.3390/jcm11195724 (PMC9570540; doi:10.3390/jcm11195724)
Supplement: Supplementary file 1 [file jcm-11-05724-s001.zip]

Archive with 1 entries (1 files):
- jcm-1884826-supplementary.pdf
